# Supplementary material for: ROR2 regulates self-renewal and maintenance of hair follicle stem cells
Source: Nat Commun. 2022 Aug 1;13:4449. doi: 10.1038/s41467-022-32239-7 (PMC9343661; doi:10.1038/s41467-022-32239-7)
Supplement: Supplementary file 4 — Source Data [file 41467_2022_32239_MOESM4_ESM.xlsx]

## Sheet: Fig.1b
								Fold change
									qHFSC	aHFSC
								Blot #1	1	2.73
								Blot #2	1	2.4
								Blot #3	1	3.97
								Blot #4	1	1.7
								Average	1	2.70031
								s.d.	0	0.950666
								t-test		0.0116839

## Sheet: Fig. 1d
	HF stage	Ana				Late Tel
	Transcript name	Ror2		Ror1		Ror2		Ror1
		Ror2 Ctrl	Ror2 cKO	Ror2 Ctrl	Ror2 cKO	Ror2 Ctrl	Ror2 cKO	Ror2 Ctrl	Ror2 cKO
	Exp #1	1.00677	0.392041	1.0014	0.728622	1.01176	0.198382	1.2941	1.19624
	Exp #2	1.00715	0.222682	1.00066	0.652071	1.00925	0.532274	1.1763	1.12842
	Exp #3	1.01615	0.107166	1.00066	1.35268	1.18884	0.211589	1.13053	1.41021
	Exp #4	1.24333	0.390079	1.0014	0.400081	1.00251	0.47919	1.00979	1.03664
	Exp #5	1.00948	0.642843	1.11326	1.49782
	Average	1.05658	0.350962	1.02348	0.926255	1.05309	0.355359	1.15268	1.19288
	s.d.	0.104468	0.202672	0.0501926	0.474241	0.0905834	0.175066	0.117567	0.158965
	t-test		0.000455554		0.671648		0.00133448		0.699564

## Sheet: Fig. 1f
	EdU+/YFP+ cell number per bulge
		Ror2 Ctrl	Ror2 cKO
		6	0
		15	0
		14	1
		12	0
		2
		5
		9
	t-test		0.00308444

## Sheet: Fig. 2a
	% of EdU+/YFP+ cells per YFP+ bulge
		Ror2 Ctrl	Ror2 cKO
		83.3333	6.66667
		70	28.5714
		66.6667	21.0526
		54.1667	0
		54.5455	21.0526
		70	28.5714
		66.6667	33.3333
		75	15
			15.3846
			20
	t-test		2.65339e-08

## Sheet: Fig. 2b
	Activated HFSCs (20,000 HFSCs per well were seeded)
		Colony #
		Ror2 Ctrl	Ror2 cKO
		49	24
		40	15
		32	16
	Average	40.3333	18.3333
	s.d.	8.5049	4.93288
	t-test		0.0269369

## Sheet: Fig. 2c
	Transcript name	Ror2		Axin2		Lgr6		Tcf7		Sox21		Sox7		Jun
		3dpd-Ror2 Ctrl	3dpd-Ror2 cKO	3dpd-Ror2 Ctrl	3dpd-Ror2 cKO	3dpd-Ror2 Ctrl	3dpd-Ror2 cKO	3dpd-Ror2 Ctrl	3dpd-Ror2 cKO	3dpd-Ror2 Ctrl	3dpd-Ror2 cKO	3dpd-Ror2 Ctrl	3dpd-Ror2 cKO	3dpd-Ror2 Ctrl	3dpd-Ror2 cKO
	Exp #1	1.00031	0.116569	1.01344	0.50126	1.00145	0.560307	1.00206	0.499446	1.00293	0.638707	1.00154	0.476957	1.00298	0.475531
	Exp #2	1.16355	0.31824	1	0.123554	1.00016	0.671622	1.02724	0.53995	1.00293	0.688083	1.01087	0.225818	1.00298	0.588063
	Exp #3	1.00511	0.27991	1.00412	0.39296	1.00016	0.216969	1.00054	0.39475	1.00195	0.674849	1.00322	0.492379	1.00002	0.303183
	Exp #4	1.0536	0.30223	1.0025	0.213449	1.00017	0.819669	1.15591	0.324022	1.01356	0.99638	1	0.109065	1.00455	0.101335
	Average	1.05564	0.254237	1.00501	0.307806	1.00049	0.567142	1.04644	0.439542	1.00534	0.749505	1.00391	0.326055	1.00263	0.367028
	s.d.	0.0758573	0.0931151	0.00586746	0.17081	0.000642506	0.256485	0.0740014	0.0983556	0.00549649	0.165901	0.00482448	0.189356	0.00189491	0.212366
	t-test		1.09533e-05		0.000182418		0.0148745		6.27144e-05		0.0215925		0.000375301		0.000976682

## Sheet: Fig. 2d
	Transcript name	Ror2		Axin2		Lgr6		Tcf7		Sox21		Sox7		Jun
		Ana-Ror2 Ctrl	Ana-Ror2 cKO	Ana-Ror2 Ctrl	Ana-Ror2 cKO	Ana-Ror2 Ctrl	Ana-Ror2 cKO	Ana-Ror2 Ctrl	Ana-Ror2 cKO	Ana-Ror2 Ctrl	Ana-Ror2 cKO	Ana-Ror2 Ctrl	Ana-Ror2 cKO	Ana-Ror2 Ctrl	Ana-Ror2 cKO
	Exp #1	1.01954	0.02396	1.02644	0.42983	1.00191	0.25595	1.00194	0.08132	1.01032	0.7579	1.0014	0.06695	1.04177	0.25466
	Exp #2	1.00256	0.2798	1.00381	0.19614	1.006	0.1774	1.00203	0.22138	1.00306	0.5273	1.00204	0.1847	1.00002	0.33853
	Exp #3	1.14035	0.26728	1.00571	0.75402	1.02351	0.52541	1.19079	0.52877	1.02094	0.53737	1.00504	0.65355	1.00919	0.66289
	Exp #4	1.01328	0.0426	1.01331	0.79975	1.00345	0.860779	1.03248	0.33399	1.00099	0.1492	1.02762	0.52229	1.00024	0.40437
	Average	1.04393	0.15341	1.01232	0.544935	1.00872	0.454885	1.05681	0.291365	1.00883	0.492943	1.00903	0.356873	1.0128	0.415112
	s.d.	0.0646596	0.139017	0.0102708	0.284929	0.0100049	0.308921	0.0904694	0.189028	0.00901167	0.252663	0.0124978	0.276332	0.0197769	0.176181
	t-test		2.45019e-05		0.0168529		0.0115912		0.00033565		0.00649485		0.0032741		0.000518537

## Sheet: Fig. 2e
	Transcript name	CD34		Tcf7l1		Tcf7l2		Sox9		Nfatc1		Lhx2		Lgr5
		3dpd-Ror2 Ctrl	3dpd-Ror2 cKO	3dpd-Ror2 Ctrl	3dpd-Ror2 cKO	3dpd-Ror2 Ctrl	3dpd-Ror2 cKO	3dpd-Ror2 Ctrl	3dpd-Ror2 cKO	3dpd-Ror2 Ctrl	3dpd-Ror2 cKO	3dpd-Ror2 Ctrl	3dpd-Ror2 cKO	3dpd-Ror2 Ctrl	3dpd-Ror2 cKO
	Exp #1	1.00529	0.331177	1.2012	0.819277	1.01993	0.501788	1.01497	0.571324	1.0084	0.312776	1.00945	1.14772	1.00234	0.46033
	Exp #2	1.00053	0.180587	1.00972	0.097225	1.01204	0.512748	1.02108	0.139029	1.00838	0.199928	1.01263	1.31714	1.01051	0.516544
	Exp #3	1.00023	0.380875	1.00647	0.562789	1.00265	0.783738	1.0112	0.55211	1.0017	0.59801	1.00272	0.92224	1.00157	0.75404
	Exp #4	1.00039	0.303272	1.01014	0.374686	1.00369	0.517887	1.00251	0.40509	1.00974	0.27747	1.00287	1.36302	1.00004	0.54867
	Average	1.00161	0.298978	1.05688	0.463494	1.00958	0.57904	1.01244	0.416888	1.00705	0.347046	1.00692	1.18753	1.00362	0.569896
	s.d.	0.00245879	0.0852032	0.0962226	0.304675	0.00808126	0.13663	0.00777276	0.199566	0.00362862	0.173822	0.0049362	0.199632	0.00469242	0.128076
	t-test		3.1745e-06		0.00991802		0.000751089		0.000995502		0.000271643		0.120461		0.000508038

## Sheet: Fig. 2f
	Transcript name	Ror2		CD34		Tcf7l1		Tcf7l2		Sox9		Nfatc1		Lhx2		Lgr5
		Ana-Ror2 Ctrl	Ana-Ror2 cKO	Ana-Ror2 Ctrl	Ana-Ror2 cKO	Ana-Ror2 Ctrl	Ana-Ror2 cKO	Ana-Ror2 Ctrl	Ana-Ror2 cKO	Ana-Ror2 Ctrl	Ana-Ror2 cKO	Ana-Ror2 Ctrl	Ana-Ror2 cKO	Ana-Ror2 Ctrl	Ana-Ror2 cKO	Ana-Ror2 Ctrl	Ana-Ror2 cKO
	Exp #1	1.01176	0.19838	1.00001	0.38335	1.05913	0.56316	1.02461	0.66289	1.0084	0.72026	1.0195	0.78619	1.00886	0.63078	1.0195	0.78619
	Exp #2	1.00925	0.53227	1.00022	0.3743	1.01607	0.83509	1.03758	0.52883	1.01012	0.68061	1.04214	0.63544	1.00133	0.35843	1.04214	0.63544
	Exp #3	1.18884	0.21159	1.00012	0.91281	1.02469	0.3868	1.01392	0.41622	1.02609	0.20737	1.00116	0.18641	1.01226	0.41165	1.0048	0.35936
	Exp #4	1.05908	0.11017	1.00156	0.63497	1.03814	0.55263	1.00125	0.42718	1.01013	0.50495	1.0037	0.52947	1.00781	0.27119	0.99505	0.53395
	Average	1.06723	0.263103	1.00048	0.576358	1.03451	0.58442	1.01934	0.50878	1.01368	0.528298	1.01663	0.534377	1.00757	0.418013	1.01537	0.578735
	s.d.	0.0842497	0.185006	0.000726745	0.254764	0.0187598	0.185609	0.0154606	0.114568	0.00830988	0.233515	0.0188459	0.254774	0.00457002	0.153207	0.0204802	0.179243
	t-test		0.000216438		0.0158167		0.00292432		0.000117004		0.00598037		0.00923024		0.000252694		0.00287925

## Sheet: Fig. 2g
	FACS analysis data (%)
		Ror2 Ctrl	Ror2 cKO
	Animal #1	95.3634	75.4593
	Animal #2	119.675	56.7524
	Animal #3	130.804	103.784
	Animal #4	127.273	93.9522
	Mean	118.279	82.4869
	SEM	7.98354	10.395
	t-test		0.0364741

[truncated: 49 more sheets: Fig. 2h, Fig. 3a, Fig. 3b, Fig. 3c, Fig. 3d, Fig. 4a, Fig. 4b, Fig. 4c, Fig. 4d, Fig. 4e, Fig. 4f, Fig. 5a, Fig. 5b, Fig. 5c, Fig. 5d, Fig. 5e, Fig. 5f, Fig. 5g, Fig. 5h, Fig. 5i …]
